# Supplementary material for: Long-Term Outcomes After Arterial Switch Operation for dextro-Transposition of the Great Arteries—30-Year Single-Center Experience
Source: J Clin Med. 2025 May 2;14(9):3160. doi: 10.3390/jcm14093160 (PMC12072194; doi:10.3390/jcm14093160)
Supplement: Supplementary file 1 [file jcm-14-03160-s001.zip]

Archive with 5 entries (5 files):
- ASO_Supplemental_Table5.pdf
- ASO_Manuscript_SupplementalTable1.pdf
- ASO_Manuscript_SupplementalTable2.pdf
- ASO_Manuscript_SupplementalTable3.pdf
- ASO_Manuscript_SupplementalTable4.pdf
